# Supplementary material for: Fluorinated Polydopamine Shell Decorated Fillers in Polytetrafluoroethylene Composite for Achieving Highly Reduced Coefficient of Thermal Expansion
Source: Polymers (Basel). 2024 Apr 4;16(7):987. doi: 10.3390/polym16070987 (PMC11014320; doi:10.3390/polym16070987)
Supplement: Supplementary file 1 [file polymers-16-00987-s001.zip]

Archive with 1 entries (1 files):
- polymers-2947478-SI.pdf
